# Supplementary material for: The Occurrence of Five Unregulated Mycotoxins Most Important for Traditional Dry-Cured Meat Products
Source: Toxins (Basel). 2022 Jul 12;14(7):476. doi: 10.3390/toxins14070476 (PMC9315684; doi:10.3390/toxins14070476)
Supplement: Supplementary file 1 [file toxins-14-00476-s001.zip]

Archive with 1 entries (1 files):
- toxins-1778968-supplementary.pdf
